# Supplementary material for: The impact of microplastics on the mice gut microbiome: a meta-analysis
Source: Sci Rep. 2026 Apr 22;16:18785. doi: 10.1038/s41598-026-49190-y (PMC13272680; doi:10.1038/s41598-026-49190-y)
Supplement: Supplementary file 1 — Additional file 1 Table S1.xlsx includes Table S1. Studies Included in this meta-analysis (n = 19). Table S1 lists out the treatment daily dosage (mg/day), average treatment plastic size (μm), plastic exposure duration (days), plastic type, and available phyla for the 19 studies whose data was included in this meta-analysis. [file 41598_2026_49190_MOESM1_ESM.rmd]

---
title: "Step 1 to Step 4 Shannon Index Meta-Analysis Manuscript Final"
author: "Anika Kalra and Rachel Reid"
date: "modified March 2026"
output:
  html_document:
    df_print: paged
---
*Script Aim: Go through 4 steps to conduct meta-analysis for Shannon diversity index*

**Step 1: Calculating hedges g using escalc function in metafor R package**
```{r}
#Install and load packages
library(pacman)
pacman::p_load(dplyr,ggplot2,meta,metafor, robvis, ape,rotl,Hmisc, circlize,
               dendextend, tidyverse, gridExtra, phytools, plyr, boot, brms)

#Read in your own dataset
Data <- read_csv("Additional file 2- Shannon index data.csv")
```

#Calculating standardized mean differences using the escalc function
```{r}
#n1i and n2i correspond to sample sizes for group 1 and 2, m1i and m2i correspond to means for groups
#1 and 2, sd1i and sd2i correspond to standard deviation for groups 1 and 2
SMD<-escalc(measure = "SMD", n1i = Data$TreatmentSampleSize, n2i=Data$ControlSampleSize,
             m1i=Data$TreatmentMean, m2i=Data$ControlMean, sd1i=Data$TreatmentSD, 
             sd2i=Data$ControlSD)

#Combining effect size columns to your dataset
Data_new<-bind_cols(Data,SMD)

#Saving your dataset with the effect size columns now included
Data_final<- as.data.frame(Data_new)
write.csv(Data_final, "Data_final_Shannon.csv")
```

**Step 2: Running Meta-analysis models using rma.mv function in metafor R package**
```{r}
#Install and load packages
pacman::p_load(dplyr,ggplot2,meta,metafor, robvis, ape,rotl,Hmisc, circlize,
               dendextend, tidyverse, gridExtra, phytools, plyr, boot, brms,
               ggpubr, metaviz, orchaRd, R.rsp, patchwork)
pacman::p_load(devtools, tidyverse, metafor, patchwork, R.rsp, emmeans)

devtools::install_github("daniel1noble/orchaRd", force = TRUE)
```

#Intercept only model
```{r}
#yi corresponds to hedges g, v is your variance, obs_ID is your effect size level ID
Obs_ID <- c(1,2,3,4,5,6,7,8,9,10,11,12,13,14,15,16,17)
Data_final$Obs_ID <- Obs_ID

#Check that TreatmentDailyDosage and TreatmentPlasticSize are numeric 
glimpse(Data_final)

model1 <- rma.mv(yi = yi, 
                 V = vi, 
                 mods = ~ 1, 
                 random = list(~1|Study,
                               ~1|Obs_ID),
                 data=Data_final, 
                 method="REML")

summary(model1)
```

#Add in Moderators
```{r}
#Model 2 added moderator, TreatmentDailyDosage
model2 <- rma.mv(yi = yi, 
                 V = vi,
                 mods = ~ TreatmentDailyDosage,  
                 random = list(~1|Study,
                               ~1|Obs_ID),
                 data=Data_final, 
                 method="REML")
summary(model2)
```


```{r}
#Model 3 added another moderator, TreatmentPlasticSize which is plastic size as continuous
model3 <- rma.mv(yi = yi, 
                 V = vi,
                 mods = ~ TreatmentPlasticSize,  
                 random = list(~1|Study,
                               ~1|Obs_ID),
                 data=Data_final, 
                 method="REML")
summary(model3)
```

```{r}
#Model 4 added another moderator, PlasticExposureDuration which is days of plastic exposure as continuous
model4 <- rma.mv(yi = yi, 
                 V = vi,
                 mods = ~ PlasticExposureDuration,  
                 random = list(~1|Study,
                               ~1|Obs_ID),
                 data=Data_final, 
                 method="REML")
summary(model4)
```
```{r}
#Model 5 adding all moderators
model4 <- rma.mv(yi = yi, 
                 V = vi,
                 mods = ~ TreatmentDailyDosage 
                 + TreatmentPlasticSize 
                 + PlasticExposureDuration,  
                 random = list(~1|Study,
                               ~1|Obs_ID),
                 data=Data_final, 
                 method="REML")
summary(model5)
```

**Step 3: Calculating publication bias using rma.mv function in metafor R package**
```{r}
#Install and load packages
pacman::p_load(dplyr,ggplot2,meta,metafor, robvis, ape,rotl,Hmisc, circlize,
               dendextend, tidyverse, gridExtra, phytools, plyr, boot, brms,
               ggpubr, metaviz, orchaRd, R.rsp, patchwork)
pacman::p_load(devtools, tidyverse, metafor, patchwork, R.rsp, emmeans)

#Creating dataframe to look at publication bias
df_pb <- Data_final %>% ##using your original dataset 
  filter(!is.na(yi)) %>% 
  filter(!is.na(vi)) %>% 
  mutate(s_weights = 1/vi,
         sqrt_inv_eff_ss = sqrt((1/ControlSampleSize) + (1/TreatmentSampleSize)),#inverse sample size, this will be used to calculate small study effect
         inv_eff_ss = (1/ControlSampleSize) + (1/TreatmentSampleSize),
         publication_year_c = PublicationYear - mean(PublicationYear))#mean centered pub year will be used to calculate timelag bias
```

#Small-study effects publication bias
```{r}
model_pub_bias1 <- rma.mv(yi = yi, 
                          V = vi, 
                          mods = ~ sqrt_inv_eff_ss, 
                          random = list(~1|Study, 
                                        ~1|Obs_ID),
                          data=df_pb, 
                          method="REML")
summary(model_pub_bias1)

#Calculating R squared To look at if there is small study bias
r2_ml(model_pub_bias1)


#Make plot
bubblepubbias1<-orchaRd::bubble_plot(model_pub_bias1, group = "Study", mod = "sqrt_inv_eff_ss",
                                     legend.pos = "top.out", est.col="black", cb=TRUE, alpha=5, 
                                     xlab= "Inverse Sample Size", ylab= "Hedges' G")


#Saving the plot
ggsave(filename = "Final_SmallStudyEffectsShannon.jpeg", 
       plot = bubblepubbias1, 
       device = "jpeg", 
       width = 110, 
       height = 120, 
       units = "mm")
```

#Time lag publication bias
```{r}
model_pub_bias2 <- rma.mv(yi = yi, 
                          V = vi, 
                          mods = ~ publication_year_c, 
                          random = list(~1|Study, 
                                        ~1|Obs_ID),
                          data=df_pb, 
                          method="REML")
summary(model_pub_bias2)


#Calculating R squared to look at timelag bias
r2_ml(model_pub_bias2)

#Make plot
bubblepubbias2<-orchaRd::bubble_plot(model_pub_bias2, group = "Study", mod = "publication_year_c",
                                     legend.pos = "top.out", est.col="black", cb=TRUE, alpha=5, 
                                     xlab= "Mean Centered Publication Year", ylab= "Hedges' G")


#Saving the plot
ggsave(filename = "Final_TimeLagBiasShannon.jpeg", 
       plot = bubblepubbias2, 
       device = "jpeg", 
       width = 110, 
       height = 120, 
       units = "mm")
```

**Step 4: Plotting your data using orchard_plot,bubble_plot, caterpillars functions in orchaRd package**
```{r}
#Install and load packages
library(orchaRd)
```

#Plotting continuous moderator data, TreatmentDailyDosage, using bubble_plot 
```{r}
lim_bubble2 <- orchaRd::mod_results(model2, mod = "TreatmentDailyDosage", group = "Study")

Bubble2 <-orchaRd::bubble_plot(lim_bubble2, group = "Study", mod = "TreatmentDailyDosage",
                                        legend.pos = "top.out", est.col="black", cb=TRUE, alpha=5, 
                                        xlab= "Treatment Daily Dosage", ylab= "Hedges' G")

#Saving the plot
ggsave(filename = "Final_TreatmentDailyDosageShannon.jpeg", 
       plot = Bubble2, 
       device = "jpeg", 
       width = 110, 
       height = 120, 
       units = "mm")
```

#PLotting continuous moderator data, TreatmentPlasticSize, using bubble_plot 
```{r}
lim_bubble3 <- orchaRd::mod_results(model3, mod = "TreatmentPlasticSize", group = "Study")

Bubble3 <-orchaRd::bubble_plot(lim_bubble3, group = "Study", mod = "TreatmentPlasticSize",
                             legend.pos = "top.out", est.col="black", cb=TRUE, alpha=5,
                             xlab= "Treatment Plastic Size", ylab= "Hedges' G")

#Saving the plot
ggsave(filename = "Final_TreatmentPlasticSizeShannon.jpeg", 
       plot = Bubble3, 
       device = "jpeg", 
       width = 110, 
       height = 120, 
       units = "mm")
```

#PLotting continuous moderator data, PlasticExposureDuration, using bubble_plot 
```{r}
lim_bubble4 <- orchaRd::mod_results(model4, mod = "PlasticExposureDuration", group = "Study")

Bubble4 <-orchaRd::bubble_plot(lim_bubble4, group = "Study", mod = "PlasticExposureDuration",
                             legend.pos = "top.out", est.col="black", cb=TRUE, alpha=5,
                             xlab= "Plastic Exposure Duration", ylab= "Hedges' G")

#Saving the plot
ggsave(filename = "Final_PlasticExposureDurationShannon.jpeg", 
       plot = Bubble4, 
       device = "jpeg", 
       width = 110, 
       height = 120, 
       units = "mm")
```

#Plotting intercept only model, using caterpillars
```{r}
Base_plot1<-caterpillars(object = model1, ##The corresponding model you are wanting to plot
                         mod = "1", #This is what will appear on your y axis 
                         group= "Study",
                         g=FALSE, #If true displays number of grouping levels for each level of mod, in this case it would be number of studies
                         xlab = "Hedges' G",
                         overall=NULL,
                         transfm = "none",
                         k=TRUE)# if true displays number of effect sizes 

#Saving the plot
ggsave(filename = "Final_InterceptOnlyModelShannon.jpeg", 
       plot = Base_plot1, 
       device = "jpeg", 
       width = 110, 
       height = 120, 
       units = "mm")
```
