# Supplementary material for: The impact of microplastics on the mice gut microbiome: a meta-analysis
Source: Sci Rep. 2026 Apr 22;16:18785. doi: 10.1038/s41598-026-49190-y (PMC13272680; doi:10.1038/s41598-026-49190-y)
Supplement: Supplementary file 3 — Additional file 3 Shannon index meta-analysis.Rmd includes the R scripts for the first meta-analysis on gut bacteria species alpha diversity as measured by Shannon index. [file 41598_2026_49190_MOESM3_ESM.csv]

Study	PublicationYear	ControlSampleSize	TreatmentSampleSize	TaxaLabel	ControlMean	TreatmentMean	ControlSD	TreatmentSD	TreatmentGroupName	Phylum	Order	TreatmentDailyDosage	TreatmentPlasticSize	CategorizedPlasticSize	PlasticExposureDuration	PlasticType
Chen2023.2	2023	4	5	Bacteroidales_unclassified	-0.00064599	0.066645134	0.02562446	0.26939708	PS-NPs	Bacteroidota	Bacteroidales	0.5	0.1	Nano	60	Polystyrene
Chen2023.2	2023	4	5	Candidatus_Soleaferrea	-0.00401055	0.032999569	0.03235357	0.11892954	PS-NPs	Bacillota	Eubacteriales	0.5	0.1	Nano	60	Polystyrene
Chen2023.2	2023	4	5	Ruminococcaeceae_UCG_013	0.090197028	0.298799526	0.29478898	1.05935165	PS-NPs	Bacillota	Clostridiales	0.5	0.1	Nano	60	Polystyrene
Chen2023.2	2023	4	5	Erysipelothriichaeceae	0.123842593	0.032999569	0.40918389	0.14902305	PS-NPs	Bacillota	Erysipelotrichales	0.5	0.1	Nano	60	Polystyrene
Chen2023.2	2023	4	5	Oscillibacter	0.086832472	0.345903316	0.31497631	1.28505296	PS-NPs	Bacillota	Clostridiales	0.5	0.1	Nano	60	Polystyrene
Chen2023.2	2023	4	5	Odoribacter	0.292070413	0.705910853	1.18303187	2.39098935	PS-NPs	Bacteroidota	Bacteroidales	0.5	0.1	Nano	60	Polystyrene
Chen2023.2	2023	4	5	Ruminiclostridium	0.032999569	0.241602067	0.14001938	0.9765945	PS-NPs	Bacillota	Clostridiales	0.5	0.1	Nano	60	Polystyrene
Chen2023.2	2023	4	5	Clostridiales	0.036364126	0.170946382	0.14674849	0.6530893	PS-NPs	Bacillota	Clostridiales	0.5	0.1	Nano	60	Polystyrene
Chen2023.2	2023	4	5	Bilophila	0.269864341	1.065245478	1.29877261	4.07020707	PS-NPs	Thermodesulfobacteriota	Desulfovibrionales	0.5	0.1	Nano	60	Polystyrene
Chen2023.2	2023	4	5	Parabacteroides	0.463662791	1.893939394	1.64599483	6.2677663	PS-NPs	Bacteroidota	Bacteroidales	0.5	0.1	Nano	60	Polystyrene
Chen2023.2	2023	4	5	Ruminiclostridium 5	0.140665375	0.55248708	0.45090439	1.94861479	PS-NPs	Bacillota	Clostridiales	0.5	0.1	Nano	60	Polystyrene
Chen2023.2	2023	4	5	Alistipes	0.790697674	1.704545455	2.00936693	5.75956903	PS-NPs	Bacteroidota	Bacteroidales	0.5	0.1	Nano	60	Polystyrene
Chen2023.2	2023	4	5	Ruminiclostridiium 6	0.055878553	1.327680879	0.29748062	4.24174006	PS-NPs	Bacillota	Clostridiales	0.5	0.1	Nano	60	Polystyrene
Chen2023.2	2023	4	5	Dubosiella	2.935606061	0.407138243	8.90151515	1.74096959	PS-NPs	Bacillota	Erysipelotrichales	0.5	0.1	Nano	60	Polystyrene
Chen2023.2	2023	4	5	Lachnospiraceae	0.875484496	5.555555556	3.64050388	17.9280703	PS-NPs	Bacillota	Lachnospirales	0.5	0.1	Nano	60	Polystyrene
Chen2023.2	2023	4	5	Desulfovibrio	0.366763566	3.03030303	0.96770026	12.6343487	PS-NPs	Thermodesulfobacteriota	Desulfovibrionales	0.5	0.1	Nano	60	Polystyrene
Chen2023.2	2023	4	5	Intestinimonas	0.431363049	1.704545455	1.1372739	5.64663631	PS-NPs	Bacillota	Eubacteriales	0.5	0.1	Nano	60	Polystyrene
Chen2022.2	2022	4	4	uncultured_bacterium_g_Ruminiclostridium_9	0.002169464	0.005750635	0.00165397	0.00099073	PVC	Bacillota	Clostridiales		2	Micro	60	Polyvinyl chloride
Chen2022.2	2022	4	4	Helicobacter_typhlonius	0	0.002345211	0	0.00156063	PVC	Campylobacterota	Campylobacterales		2	Micro	60	Polyvinyl chloride
Chen2022.2	2022	4	4	Streptococcus_gordonii	0.000023949	0.00032492	0.0000479	0.00020213	PVC	Bacillota	Lactobacillales		2	Micro	60	Polyvinyl chloride
Chen2022.2	2022	4	4	Blautia_coccoides	0.000047082	0.001381992	0.00005438	0.00098886	PVC	Bacillota	Lachnospirales		2	Micro	60	Polyvinyl chloride
Chen2022.2	2022	4	4	Lactobacillus_johnsonii	0.099210853	0.224887816	0.06468785	0.07131384	PVC	Bacillota	Lactobacillales		2	Micro	60	Polyvinyl chloride
Chen2022.2	2022	4	4	uncultured_bacterium_g_[Eubacterium]_fissicatena_group	0.000047897	0.000929057	0.00009579	0.0007174	PVC	Bacillota	Eubacteriales		2	Micro	60	Polyvinyl chloride
Chen2022.2	2022	4	4	Brachybacterium_paraconglomeratum	0	0.000138287	0	0.00011579	PVC	Actinomycetota	Micrococcales		2	Micro	60	Polyvinyl chloride
Chen2022.2	2022	4	4	Muribaculum_intestinale	0.004825614	0.001339482	0.00264198	0.0012504	PVC	Bacteroidota	Bacteroidales		2	Micro	60	Polyvinyl chloride
Chen2022.2	2022	4	4	uncultured_bacterium_g_Prevotellaceae_UCG-001	0.01013104	0.045055058	0.00518328	0.02889075	PVC	Bacteroidota	Bacteroidales		2	Micro	60	Polyvinyl chloride
Chen2022.2	2022	4	4	Acutalibacter_muris	0.000158469	0	0.00013372	0	PVC	Bacillota	Eubacteriales		2	Micro	60	Polyvinyl chloride
Chen2022.2	2022	4	4	Romboutsia_ilealis	0.000194493	0.001640788	0.00030833	0.00123242	PVC	Bacillota	Peptostreptococcales		2	Micro	60	Polyvinyl chloride
Chen2022.2	2022	4	4	Ileibacterium_valens	0.025068793	0	0.02232462	0	PVC	Bacillota	Erysipelotrichales		2	Micro	60	Polyvinyl chloride
Chen2022.2	2022	4	4	Helicobacter_bilis	0	0.00015271	0	0.00013837	PVC	Campylobacterota	Campylobacterales		2	Micro	60	Polyvinyl chloride
Chen2022.2	2022	4	4	uncultured_bacterium_g_Anaerovorax	0	0.000337886	0	0.00030875	PVC	Bacillota	Peptostreptococcales		2	Micro	60	Polyvinyl chloride
Chen2022.2	2022	4	4	Enterorhabdus_caecimuris	0.000023133	0.000147489	0.00004627	0.00010409	PVC	Actinomycetota	Eggerthellales		2	Micro	60	Polyvinyl chloride
Chen2022.2	2022	4	4	uncultured_bacterium_g_Lachnoclostridium	0.000180787	0.003401961	0.00022448	0.00305344	PVC	Bacillota	Lachnospirales		2	Micro	60	Polyvinyl chloride
Chen2022.2	2022	4	4	Faecalibaculum_rodentium	0.007912802	0.000873477	0.00668983	0.00086524	PVC	Bacillota	Erysipelotrichales		2	Micro	60	Polyvinyl chloride
Jing2022	2022	7	7	Firmicutes	11.00628931	11.06132075	0.11006289	0.25157233	NP-80	Bacillota		0.06	0.08	Nano	42	Polystyrene
Jing2022	2022	7	7	Bacteroidetes	11.08714158	11.52396953	0.16241039	0.21841398	NP-80	Bacteroidota		0.06	0.08	Nano	42	Polystyrene
Jing2022	2022	7	7	Verrucomicrobiota	10.9743266	10.95328283	0.16308923	0.36826599	NP-80	Verrucomicrobiota		0.06	0.08	Nano	42	Polystyrene
Jing2022	2022	7	7	Lachnospiraceae_NK4A136_group	0.857142857	4.571428571	0.92857143	1	NP-80	Bacillota	Lachnospirales	0.06	0.08	Nano	42	Polystyrene
Jing2022	2022	7	7	Akkermansia	0.986486486	0.945945946	0.17567568	0.39189189	NP-80	Verrucomicrobiota	Verrucomicrobiales	0.06	0.08	Nano	42	Polystyrene
Jing2022	2022	7	7	Bacteroides	0.972972973	0.162162162	0.27027027	0.10810811	NP-80	Bacteroidota	Bacteroidales	0.06	0.08	Nano	42	Polystyrene
Jing2022	2022	7	7	Ruminococcaceae_UCG-016	0.972972973	1.027027027	0.05405405	2.32432432	NP-80	Bacillota	Eubacteriales	0.06	0.08	Nano	42	Polystyrene
Jing2022	2022	7	7	Mucispirillum	1.041666667	0.194444444	0.58333333	0.11111111	NP-80	Deferribacterota	Deferribacterales	0.06	0.08	Nano	42	Polystyrene
Jing2022	2022	7	7	Helicobacter	0.948717949	0.102564103	0.21794872	0.07692308	NP-80	Campylobacterota	Campylobacterales	0.06	0.08	Nano	42	Polystyrene
Chen2022.5	2022	3	3	uncultured_bacterium_g_Parasutterella	0.000723	0.00689	0.000820992	0.001487832	PVC	Pseudomonadota	Burkholderiales	0.5	2	Micro	60	Polyvinyl chloride
Chen2022.5	2022	3	3	Aerosphaera_taetra	0	0.000247	0	0.000069109	PVC	Bacillota	Lactobacillales	0.5	2	Micro	60	Polyvinyl chloride
Chen2022.5	2022	3	3	Acinetobacter_seohaensis	0	0.000248	0	0.000096302	PVC	Pseudomonadota	Moraxellales	0.5	2	Micro	60	Polyvinyl chloride
Chen2022.5	2022	3	3	uncultured_bacterium_f_Muribaculaceae	0.515	0.225	0.103576638	0.050922294	PVC	Bacteroidota	Bacteroidales	0.5	2	Micro	60	Polyvinyl chloride
Chen2022.5	2022	3	3	Firmicutes_bacterium_M10-2	0.000148	0.0287	0.000207846	0.011431535	PVC	Bacillota		0.5	2	Micro	60	Polyvinyl chloride
Chen2022.5	2022	3	3	Paenalcaligenes_hominis	0	0.000853	0	0.000348142	PVC	Pseudomonadota	Burkholderiales	0.5	2	Micro	60	Polyvinyl chloride
Chen2022.5	2022	3	3	uncultured_bacterium_g_[Eubacterium]_xylanophilum_group	0.000871	0.014	0.000613146	0.005577204	PVC	Bacillota	Eubacteriales	0.5	2	Micro	60	Polyvinyl chloride
Chen2022.5	2022	3	3	Aquamicrobium_soli	0	0.000806	0	0.000370659	PVC	Pseudomonadota	Hyphomicrobiales	0.5	2	Micro	60	Polyvinyl chloride
Chen2022.5	2022	3	3	uncultured_bacterium_g_Rikenellaceae_RC9_gut_group	0.000622	0.0000224	0.000275396	0.000038798	PVC	Bacteroidota	Bacteroidales	0.5	2	Micro	60	Polyvinyl chloride
Chen2022.5	2022	3	3	Brevibacterium_epidermidis	0	0.000513	0	0.000245951	PVC	Actinomycetota	Micrococcales	0.5	2	Micro	60	Polyvinyl chloride
Chen2022.5	2022	3	3	Alistipes_putredinis	0.00308	0.000405	0.001326751	0.000299645	PVC	Bacteroidota	Bacteroidales	0.5	2	Micro	60	Polyvinyl chloride
Chen2022.5	2022	3	3	uncultured_bacterium_g_Ruminiclostridium_5	0.00233	0.0124	0.001749371	0.004797781	PVC	Bacillota	Clostridiales	0.5	2	Micro	60	Polyvinyl chloride
Chen2022.5	2022	3	3	Akkermansia_muciniphila	0.00939	0.0609	0.01465315	0.02251666	PVC	Verrucomicrobiota	Verrucomicrobiales	0.5	2	Micro	60	Polyvinyl chloride
Chen2022.5	2022	3	3	uncultured_bacterium_g_Acinetobacter	0	0.000434	0	0.000226899	PVC	Pseudomonadota	Moraxellales	0.5	2	Micro	60	Polyvinyl chloride
Chen2022.5	2022	3	3	Staphylococcus_lentus	0.000158	0.0917	0.000183597	0.049190243	PVC	Bacillota	Bacillales	0.5	2	Micro	60	Polyvinyl chloride
Chen2022.5	2022	3	3	Oligella_ureolytica	0	0.000602	0	0.000334286	PVC	Pseudomonadota	Burkholderiales	0.5	2	Micro	60	Polyvinyl chloride
Chen2022.5	2022	3	3	Muribaculum_intestinale	0.0117	0.00154	0.005767729	0.000980341	PVC	Bacteroidota	Bacteroidales	0.5	2	Micro	60	Polyvinyl chloride
Chen2022.5	2022	3	3	uncultured_bacterium_g_Roseburia	0.0000536	0.00075	0.000055079	0.000400104	PVC	Bacillota	Lachnospirales	0.5	2	Micro	60	Polyvinyl chloride
Chen2022.5	2022	3	3	Facklamia_tabacinasalis	0	0.000689	0	0.0004053	PVC	Bacillota	Lactobacillales	0.5	2	Micro	60	Polyvinyl chloride
Chen2022.5	2022	3	3	uncultured_bacterium_g_Dubosiella	0.00338	0.0381	0.002892525	0.02078461	PVC	Bacillota	Erysipelotrichales	0.5	2	Micro	60	Polyvinyl chloride
Chen2022.5	2022	3	3	Weeksella_massiliensis	0	0.000513	0	0.000311769	PVC	Bacteroidota	Flavobacteriales	0.5	2	Micro	60	Polyvinyl chloride
Chen2022.5	2022	3	3	uncultured_bacterium_g_Enterorhabdus	0.00501	0.000493	0.002753961	0.000282324	PVC	Actinomycetota	Eggerthellales	0.5	2	Micro	60	Polyvinyl chloride
Chen2022.5	2022	3	3	Psychrobacter_sanguinis	0.0000281	0.00647	0.000048671	0.004312807	PVC	Pseudomonadota	Moraxellales	0.5	2	Micro	60	Polyvinyl chloride
Chen2022.5	2022	3	3	Enterorhabdus_caecimuris	0.000481	0.0000443	0.000290985	0.000044341	PVC	Actinomycetota	Eggerthellales	0.5	2	Micro	60	Polyvinyl chloride
Chen2022.5	2022	3	3	Enterococcus_eurekensis	0	0.000333	0	0.000226899	PVC	Bacillota	Lactobacillales	0.5	2	Micro	60	Polyvinyl chloride
Chen2022.5	2022	3	3	uncultured_bacterium_o_Rhodospirillales	0.000645	0.0000448	0.000407032	0.000077596	PVC	Pseudomonadota	Rhodospirillales	0.5	2	Micro	60	Polyvinyl chloride
Chen2022.5	2022	3	3	Butyricimonas_synergistica	0.000159	0	0.000110332	0	PVC	Bacteroidota	Bacteroidales	0.5	2	Micro	60	Polyvinyl chloride
Chen2022.5	2022	3	3	Lactobacillus_intestinalis	0.000647	0.0122	0.001120637	0.007950113	PVC	Bacillota	Lactobacillales	0.5	2	Micro	60	Polyvinyl chloride
Chen2022.5	2022	3	3	Alcaligenes_endophyticus	0.0000227	0.000381	0.000039318	0.000247683	PVC	Pseudomonadota	Burkholderiales	0.5	2	Micro	60	Polyvinyl chloride
Chen2022.5	2022	3	3	Jeotgalibaca_sp	0	0.000423	0	0.000313501	PVC	Bacillota	Lactobacillales	0.5	2	Micro	60	Polyvinyl chloride
Chen2022.5	2022	3	3	uncultured_bacterium_g_Candidatus_Saccharimonas	0.00232	0.02	0.002424871	0.013319471	PVC	Saccharibacteria	Candidatus Saccharimonadales	0.5	2	Micro	60	Polyvinyl chloride
Chen2022.5	2022	3	3	Corynebacterium_variabile	0.0000313	0.00144	0.000054213	0.001084264	PVC	Actinomycetota	Mycobacteriales	0.5	2	Micro	60	Polyvinyl chloride
Chen2022.5	2022	3	3	Brachybacterium_paraconglomeratum	0	0.00109	0	0.000838313	PVC	Actinomycetota	Micrococcales	0.5	2	Micro	60	Polyvinyl chloride
Chen2022.5	2022	3	3	uncultured_bacterium_g_Atopostipes	0	0.000247	0	0.00019399	PVC	Bacillota	Lactobacillales	0.5	2	Micro	60	Polyvinyl chloride
Chen2022.5	2022	3	3	uncultured_bacterium_f_Eggerthellaceae	0.000348	0.0000438	0.000228631	0.000075864	PVC	Actinomycetota	Eggerthellales	0.5	2	Micro	60	Polyvinyl chloride
Chen2022.5	2022	3	3	Corynebacterium_stationis	0	0.00257	0	0.002078461	PVC	Actinomycetota	Mycobacteriales	0.5	2	Micro	60	Polyvinyl chloride
Chen2022.5	2022	3	3	Rodentibacter_ratti	0.000248	0	0.00020265	0	PVC	Pseudomonadota	Pasteurellales	0.5	2	Micro	60	Polyvinyl chloride
Chen2022.5	2022	3	3	uncultured_bacterium_g_[Eubacterium]_coprostanoligenes_group	0.000113	0.00326	0.00008972	0.002580756	PVC	Bacillota	Eubacteriales	0.5	2	Micro	60	Polyvinyl chloride
Chen2022.5	2022	3	3	uncultured_bacterium_g_Desulfovibrio	0.00189	0.00014	0.001423746	0.00019399	PVC	Thermodesulfobacteriota	Desulfovibrionales	0.5	2	Micro	60	Polyvinyl chloride
Chen2022.5	2022	3	3	Stenotrophomonas_ginsengisoli	0	0.000157	0	0.000129904	PVC	Pseudomonadota	Lysobacterales	0.5	2	Micro	60	Polyvinyl chloride
Chen2022.5	2022	3	3	Helicobacter_typhlonius	0	0.00422	0	0.003498743	PVC	Campylobacterota	Campylobacterales	0.5	2	Micro	60	Polyvinyl chloride
Chen2022.5	2022	3	3	Lactococcus_formosensis	0	0.0029	0	0.002407551	PVC	Bacillota	Lactobacillales	0.5	2	Micro	60	Polyvinyl chloride
Chen2022.5	2022	3	3	uncultured_bacterium_g_GCA-900066575	0.00149	0.000137	0.001113709	0.000104962	PVC			0.5	2	Micro	60	Polyvinyl chloride
Chen2022.5	2022	3	3	uncultured_bacterium_g_Lachnospiraceae_UCG-006	0.000259	0.0000224	0.00019399	0.000038798	PVC	Bacillota	Lachnospirales	0.5	2	Micro	60	Polyvinyl chloride
Chen2022.5	2022	3	3	Tidjanibacter_massiliensis	0.000935	0	0.000782887	0	PVC	Bacteroidota	Bacteroidales	0.5	2	Micro	60	Polyvinyl chloride
Chen2022.5	2022	3	3	uncultured_bacterium_g_Ruminiclostridium_9	0.0136	0.00719	0.00441673	0.003048409	PVC	Bacillota	Clostridiales	0.5	2	Micro	60	Polyvinyl chloride
Chen2022.5	2022	3	3	Helicobacter_ganmani	0.00294	0.000093	0.002459512	0.000115181	PVC	Campylobacterota	Campylobacterales	0.5	2	Micro	60	Polyvinyl chloride
Chen2022.5	2022	3	3	Myroides_odoratus	0	0.000115	0	0.00010323	PVC	Bacteroidota	Flavobacteriales	0.5	2	Micro	60	Polyvinyl chloride
Chen2022.5	2022	3	3	Proteus_penneri	0	0.000426	0	0.000382783	PVC	Pseudomonadota	Enterobacterales	0.5	2	Micro	60	Polyvinyl chloride
Chen2022.5	2022	3	3	uncultured_bacterium_f_Rhizobiaceae	0	0.00126	0	0.001139689	PVC	Pseudomonadota	Hyphomicrobiales	0.5	2	Micro	60	Polyvinyl chloride
Chen2022.5	2022	3	3	uncultured_bacterium_g_Lachnospiraceae_NK4A136_group	0.0295	0.0943	0.025287942	0.055079216	PVC	Bacillota	Lachnospirales	0.5	2	Micro	60	Polyvinyl chloride
Chen2022.5	2022	3	3	uncultured_bacterium_g_Paenalcaligenes	0	0.000696	0	0.000652983	PVC	Pseudomonadota	Burkholderiales	0.5	2	Micro	60	Polyvinyl chloride
Chen2022.5	2022	3	3	Erysipelothrix_rhusiopathiae	0	0.000376	0	0.000353338	PVC	Bacillota	Erysipelotrichales	0.5	2	Micro	60	Polyvinyl chloride
Chen2022.5	2022	3	3	uncultured_bacterium_g_Oscillibacter	0.00119	0.00034	0.000803672	0.000082446	PVC	Bacillota	Eubacteriales	0.5	2	Micro	60	Polyvinyl chloride
Chen2022.5	2022	3	3	Lysinibacillus_saudimassiliensis	0	0.000914	0	0.000876418	PVC	Bacillota	Bacillales	0.5	2	Micro	60	Polyvinyl chloride
Chen2022.5	2022	3	3	Oceanisphaera_avium	0	0.000674	0	0.000647787	PVC	Pseudomonadota	Aeromonadales	0.5	2	Micro	60	Polyvinyl chloride
Chen2022.5	2022	3	3	uncultured_bacterium_g_Lachnoclostridium	0.000584	0.00649	0.000467654	0.005681127	PVC	Bacillota	Lachnospirales	0.5	2	Micro	60	Polyvinyl chloride
Chen2022.5	2022	3	3	Ileibacterium_valens	0.00305	0.000424	0.002511474	0.000327358	PVC	Bacillota	Erysipelotrichales	0.5	2	Micro	60	Polyvinyl chloride
Chen2022.5	2022	3	3	uncultured_bacterium_g_Atopobium	0	0.000596	0	0.000583701	PVC	Actinomycetota	Coriobacteriales	0.5	2	Micro	60	Polyvinyl chloride
Chen2022.5	2022	3	3	Pseudochrobactrum_asaccharolyticum	0	0.000707	0	0.000694552	PVC	Pseudomonadota	Hyphomicrobiales	0.5	2	Micro	60	Polyvinyl chloride
Chen2022.5	2022	3	3	Ralstonia_pickettii	0.0000959	0.0000219	0.000064952	0.000037932	PVC	Pseudomonadota	Burkholderiales	0.5	2	Micro	60	Polyvinyl chloride
Chen2022.5	2022	3	3	Myroides_odoratimimus	0	0.000114	0	0.000117953	PVC	Bacteroidota	Flavobacteriales	0.5	2	Micro	60	Polyvinyl chloride
Chen2022.5	2022	3	3	uncultured_bacterium_g_Allobaculum	0	0.000115	0	0.00012107	PVC	Bacillota	Erysipelotrichales	0.5	2	Micro	60	Polyvinyl chloride
Chen2022.5	2022	3	3	uncultured_bacterium_o_Coriobacteriales	0.0000939	0	0.00016264	0	PVC	Actinomycetota	Coriobacteriales	0.5	2	Micro	60	Polyvinyl chloride
Chen2022.5	2022	3	3	Streptococcus_cuniculi	0.00015	0	0.000159349	0	PVC	Bacillota	Lactobacillales	0.5	2	Micro	60	Polyvinyl chloride
Chen2022.5	2022	3	3	uncultured_bacterium_g_Flavobacterium	0	0.000155	0	0.000167143	PVC	Bacteroidota	Flavobacteriales	0.5	2	Micro	60	Polyvinyl chloride
Chen2022.5	2022	3	3	Bacteroides_vulgatus	0.000045	0.000694	0.000045033	0.000699749	PVC	Bacteroidota	Bacteroidales	0.5	2	Micro	60	Polyvinyl chloride
Chen2022.5	2022	3	3	uncultured_bacterium_g_Ureaplasma	0.000129	0	0.000140816	0	PVC	Mycoplasmatota	Mycoplasmoidales	0.5	2	Micro	60	Polyvinyl chloride
Chen2022.5	2022	3	3	uncultured_bacterium_g_Rikenella	0.000305	0.0201	0.00028752	0.021650635	PVC	Bacteroidota	Bacteroidales	0.5	2	Micro	60	Polyvinyl chloride
Chen2022.5	2022	3	3	Roseburia_hominis	0	0.000132	0	0.000145492	PVC	Bacillota	Lachnospirales	0.5	2	Micro	60	Polyvinyl chloride
Chen2022.5	2022	3	3	Clostridiales_bacterium_CIEAF_020	0	0.000902	0	0.001008054	PVC	Bacillota	Clostridiales	0.5	2	Micro	60	Polyvinyl chloride
Chen2022.5	2022	3	3	uncultured_bacterium_c_Bacteroidia	0.000397	0.000112	0.000263272	0.00019399	PVC	Bacteroidota		0.5	2	Micro	60	Polyvinyl chloride
Chen2022.5	2022	3	3	uncultured_bacterium_g_Ruminococcaceae_UCG-004	0.0000763	0.000183	0.000046419	0.000112757	PVC	Bacillota	Eubacteriales	0.5	2	Micro	60	Polyvinyl chloride
Chen2022.5	2022	3	3	uncultured_bacterium_g_GCA-900066225	0.0000227	0.000569	0.000039318	0.000630466	PVC			0.5	2	Micro	60	Polyvinyl chloride
Chen2022.5	2022	3	3	Turicimonas_muris	0.00217	0.000428	0.002026499	0.000070148	PVC	Pseudomonadota	Burkholderiales	0.5	2	Micro	60	Polyvinyl chloride
Chen2022.5	2022	3	3	uncultured_bacterium_g_Ruminococcaceae_UCG-009	0.0000313	0.00016	0.000054213	0.000139257	PVC	Bacillota	Eubacteriales	0.5	2	Micro	60	Polyvinyl chloride
Chen2022.5	2022	3	3	Faecalibaculum_rodentium	0	0.00106	0	0.001264397	PVC	Bacillota	Erysipelotrichales	0.5	2	Micro	60	Polyvinyl chloride
Chen2022.5	2022	3	3	Bacteroides_acidifaciens	0.00622	0.0152	0.006027537	0.009041305	PVC	Bacteroidota	Bacteroidales	0.5	2	Micro	60	Polyvinyl chloride
Chen2022.5	2022	3	3	uncultured_bacterium_g_Ruminiclostridium_6	0.000251	0.0038	0.000214774	0.004295486	PVC	Bacillota	Clostridiales	0.5	2	Micro	60	Polyvinyl chloride
Chen2022.5	2022	3	3	uncultured_bacterium_g_Intestinimonas	0.00786	0.00144	0.007742267	0.001685285	PVC	Bacillota	Eubacteriales	0.5	2	Micro	60	Polyvinyl chloride
Chen2022.5	2022	3	3	Staphylococcus_xylosus	0.00927	0.00242	0.008694895	0.001432406	PVC	Bacillota	Bacillales	0.5	2	Micro	60	Polyvinyl chloride
Chen2022.5	2022	3	3	Lactobacillus_murinus	0.0347	0.00799	0.035333836	0.004035678	PVC	Bacillota	Lactobacillales	0.5	2	Micro	60	Polyvinyl chloride
Chen2022.5	2022	3	3	Parabacteroides_goldsteinii	0.00237	0.0000219	0.003135012	0.000037932	PVC	Bacteroidota	Bacteroidales	0.5	2	Micro	60	Polyvinyl chloride
Chen2022.5	2022	3	3	Kurthia_gibsonii	0.00381	0	0.005092229	0	PVC	Bacillota	Bacillales	0.5	2	Micro	60	Polyvinyl chloride
Chen2022.5	2022	3	3	Clostridium_cocleatum	0.000363	0.00184	0.000628734	0.001887935	PVC	Bacillota	Eubacteriales	0.5	2	Micro	60	Polyvinyl chloride
Chen2022.5	2022	3	3	Vagococcus_fluvialis	0.000113	0.000509	0.000195722	0.000498831	PVC	Bacillota	Lactobacillales	0.5	2	Micro	60	Polyvinyl chloride
Chen2022.5	2022	3	3	Parvibacter_caecicola	0.0000563	0	0.000097514	0	PVC	Actinomycetota	Coriobacteriales	0.5	2	Micro	60	Polyvinyl chloride
Chen2022.5	2022	3	3	uncultured_bacterium_g_Anaerovorax	0.000108	0.000226	0.00009024	0.00013458	PVC	Bacillota	Peptostreptococcales	0.5	2	Micro	60	Polyvinyl chloride
Chen2022.5	2022	3	3	uncultured_bacterium_g_Papillibacter	0.000358	0.0000941	0.000323894	0.000162986	PVC	Bacillota	Eubacteriales	0.5	2	Micro	60	Polyvinyl chloride
Chen2022.5	2022	3	3	Savagea_faecisuis	0	0.000134	0	0.000185329	PVC	Bacillota	Bacillales	0.5	2	Micro	60	Polyvinyl chloride
Chen2022.5	2022	3	3	Mucispirillum_sp	0.0006	0.000227	0.000450333	0.000258076	PVC	Deferribacterota	Deferribacterales	0.5	2	Micro	60	Polyvinyl chloride
Chen2022.5	2022	3	3	Bacteroides_sartorii	0.00348	0.00172	0.002407551	0.000620074	PVC	Bacteroidota	Bacteroidales	0.5	2	Micro	60	Polyvinyl chloride
Chen2022.5	2022	3	3	Clostridium_sp	0.0000505	0.000395	0.000051095	0.000488438	PVC	Bacillota	Eubacteriales	0.5	2	Micro	60	Polyvinyl chloride
Chen2022.5	2022	3	3	uncultured_bacterium_f_Desulfovibrionaceae	0.00177	0.0116	0.001766692	0.01396033	PVC	Thermodesulfobacteriota	Desulfovibrionales	0.5	2	Micro	60	Polyvinyl chloride
Chen2022.5	2022	3	3	uncultured_bacterium_g_[Ruminococcus]_torques_group	0	0.0113	0	0.016211996	PVC	Bacillota	Eubacteriales	0.5	2	Micro	60	Polyvinyl chloride
Chen2022.5	2022	3	3	Lactobacillus_acidophilus	0.00139	0	0.002009179	0	PVC	Bacillota	Lactobacillales	0.5	2	Micro	60	Polyvinyl chloride
Chen2022.5	2022	3	3	Mucispirillum_schaedleri	0	0.00236	0	0.003429461	PVC	Deferribacterota	Deferribacterales	0.5	2	Micro	60	Polyvinyl chloride
Chen2022.5	2022	3	3	uncultured_bacterium_g_[Eubacterium]_fissicatena_group	0.00448	0.0175	0.007222652	0.017493713	PVC	Bacillota	Eubacteriales	0.5	2	Micro	60	Polyvinyl chloride
Chen2022.5	2022	3	3	Adlercreutzia_equolifaciens	0.000226	0.0000908	0.000180133	0.000090933	PVC	Actinomycetota	Eggerthellales	0.5	2	Micro	60	Polyvinyl chloride
Chen2022.5	2022	3	3	uncultured_bacterium_f_Peptococcaceae	0.000463	0.000209	0.00027886	0.00026154	PVC	Bacillota	Eubacteriales	0.5	2	Micro	60	Polyvinyl chloride
Chen2022.5	2022	3	3	Butyricimonas_virosa	0.00176	0	0.002667358	0	PVC	Bacteroidota	Bacteroidales	0.5	2	Micro	60	Polyvinyl chloride
Chen2022.5	2022	3	3	Blautia_coccoides	0.0000853	0.00309	0.000102364	0.004589935	PVC	Bacillota	Lachnospirales	0.5	2	Micro	60	Polyvinyl chloride
Chen2022.5	2022	3	3	uncultured_bacterium_g_Olsenella	0.0000313	0.000132	0.000054213	0.000145492	PVC	Actinomycetota	Coriobacteriales	0.5	2	Micro	60	Polyvinyl chloride
Chen2022.5	2022	3	3	uncultured_bacterium_f_Rs-E47_termite_group	0.000171	0.00173	0.000166277	0.00239023	PVC			0.5	2	Micro	60	Polyvinyl chloride
Chen2022.5	2022	3	3	uncultured_bacterium_g_Bacteroides	0	0.00267	0	0.004156922	PVC	Bacteroidota	Bacteroidales	0.5	2	Micro	60	Polyvinyl chloride
Chen2022.5	2022	3	3	uncultured_bacterium_g_Christensenellaceae_R-7_group	0.000388	0.000202	0.000259808	0.000146531	PVC	Bacillota	Christensenellales	0.5	2	Micro	60	Polyvinyl chloride
Chen2022.5	2022	3	3	Bacteroides_stercorirosoris	0.00069	0	0.001124101	0	PVC	Bacteroidota	Bacteroidales	0.5	2	Micro	60	Polyvinyl chloride
Chen2022.5	2022	3	3	uncultured_bacterium_f_Erysipelotrichaceae	0.00338	0.00111	0.00374123	0.000285788	PVC	Bacillota	Erysipelotrichales	0.5	2	Micro	60	Polyvinyl chloride
Chen2022.5	2022	3	3	uncultured_bacterium_g_Ruminococcaceae_UCG-014	0.0516	0.0317	0.029791274	0.013856406	PVC	Bacillota	Eubacteriales	0.5	2	Micro	60	Polyvinyl chloride
Chen2022.5	2022	3	3	uncultured_bacterium_g_Ruminococcaceae_UCG-010	0.000246	0.000434	0.000180133	0.000259808	PVC	Bacillota	Eubacteriales	0.5	2	Micro	60	Polyvinyl chloride
Chen2022.5	2022	3	3	Bacteroides_uniformis	0.00187	0	0.003169653	0	PVC	Bacteroidota	Bacteroidales	0.5	2	Micro	60	Polyvinyl chloride
Chen2022.5	2022	3	3	Lachnospiraceae_bacterium_609	0.00726	0	0.012366843	0	PVC	Bacillota	Lachnospirales	0.5	2	Micro	60	Polyvinyl chloride
Chen2022.5	2022	3	3	Trichinella_pseudospiralis	0.00468	0	0.008002075	0	PVC	Nematoda	Trichinellida	0.5	2	Micro	60	Polyvinyl chloride
Chen2022.5	2022	3	3	uncultured_bacterium_g_[Eubacterium]_nodatum_group	0.000108	0.000361	0.000110678	0.000419156	PVC	Bacillota	Eubacteriales	0.5	2	Micro	60	Polyvinyl chloride
Chen2022.5	2022	3	3	Parabacteroides_distasonis	0.0213	0.00234	0.03273576	0.001835974	PVC	Bacteroidota	Bacteroidales	0.5	2	Micro	60	Polyvinyl chloride
Chen2022.5	2022	3	3	Brachyspira_muris	0	0.000141	0	0.000244219	PVC	Spirochaetota	Brachyspirales	0.5	2	Micro	60	Polyvinyl chloride
Chen2022.5	2022	3	3	Lachnoclostridium_pacaense	0.000568	0	0.000983805	0	PVC	Bacillota	Lachnospirales	0.5	2	Micro	60	Polyvinyl chloride
Chen2022.5	2022	3	3	Melaminivora_jejuensis	0	0.000109	0	0.000188794	PVC	Pseudomonadota	Burkholderiales	0.5	2	Micro	60	Polyvinyl chloride
Chen2022.5	2022	3	3	uncultured_bacterium_f_Firmicutes_bacterium_CAG_822	0.000136	0	0.000235559	0	PVC	Bacillota		0.5	2	Micro	60	Polyvinyl chloride
Chen2022.5	2022	3	3	uncultured_bacterium_f_Mycoplasmataceae	0	0.000135	0	0.000233827	PVC	Mycoplasmatota	Mycoplasmatales	0.5	2	Micro	60	Polyvinyl chloride
Chen2022.5	2022	3	3	uncultured_bacterium_g_Blautia	0.000318	0	0.000550792	0	PVC	Bacillota	Lachnospirales	0.5	2	Micro	60	Polyvinyl chloride
Chen2022.5	2022	3	3	uncultured_bacterium_g_Butyrivibrio	0.00773	0	0.013388753	0	PVC	Bacillota	Lachnospirales	0.5	2	Micro	60	Polyvinyl chloride
Chen2022.5	2022	3	3	uncultured_bacterium_g_Coriobacteriaceae_UCG-002	0.000141	0	0.000244219	0	PVC	Actinomycetota	Coriobacteriales	0.5	2	Micro	60	Polyvinyl chloride
Chen2022.5	2022	3	3	uncultured_bacterium_g_Mycoplasma	0	0.00183	0	0.003169653	PVC	Mycoplasmatota	Mycoplasmatales	0.5	2	Micro	60	Polyvinyl chloride
Chen2022.5	2022	3	3	uncultured_bacterium_g_Pygmaiobacter	0.000376	0	0.000651251	0	PVC	Bacillota	Eubacteriales	0.5	2	Micro	60	Polyvinyl chloride
Chen2022.5	2022	3	3	uncultured_bacterium_g_[Eubacterium]_ruminantium_group	0.00601	0	0.010409625	0	PVC	Bacillota	Eubacteriales	0.5	2	Micro	60	Polyvinyl chloride
Chen2022.5	2022	3	3	uncultured_bacterium_g_Ruminococcaceae_UCG-005	0.0042	0.000408	0.006651075	0.000512687	PVC	Bacillota	Eubacteriales	0.5	2	Micro	60	Polyvinyl chloride
Chen2022.5	2022	3	3	Helicobacter_hepaticus	0.00176	0.000438	0.002303628	0.000391443	PVC	Campylobacterota	Campylobacterales	0.5	2	Micro	60	Polyvinyl chloride
Chen2022.5	2022	3	3	uncultured_bacterium_g_Ruminococcaceae_UCG-013	0.00236	0.00111	0.00239023	0.000086256	PVC	Bacillota	Eubacteriales	0.5	2	Micro	60	Polyvinyl chloride
Chen2022.5	2022	3	3	uncultured_bacterium_g_Gordonibacter	0.0000313	0.000113	0.000054213	0.000146878	PVC	Actinomycetota	Eggerthellales	0.5	2	Micro	60	Polyvinyl chloride
Chen2022.5	2022	3	3	uncultured_bacterium_g_Alistipes	0.0138	0.00924	0.008209921	0.003602666	PVC	Bacteroidota	Bacteroidales	0.5	2	Micro	60	Polyvinyl chloride
Chen2022.5	2022	3	3	Desulfovibrio_fairfieldensis	0.000532	0.0021	0.000341214	0.003135012	PVC	Thermodesulfobacteriota	Desulfovibrionales	0.5	2	Micro	60	Polyvinyl chloride
Chen2022.5	2022	3	3	uncultured_bacterium_g_Prevotellaceae_UCG-001	0.0307	0.0164	0.028752043	0.004537973	PVC	Bacteroidota	Bacteroidales	0.5	2	Micro	60	Polyvinyl chloride
Chen2022.5	2022	3	3	Escherichia_coli	0.00255	0.000412	0.004347448	0.000315233	PVC	Pseudomonadota	Enterobacterales	0.5	2	Micro	60	Polyvinyl chloride
Chen2022.5	2022	3	3	Lactobacillus_taiwanensis	0.02	0.0426	0.033948196	0.03273576	PVC	Bacillota	Lactobacillales	0.5	2	Micro	60	Polyvinyl chloride
Chen2022.5	2022	3	3	Bifidobacterium_pseudolongum	0.000141	0.000483	0.000244219	0.000689356	PVC	Actinomycetota	Bifidobacteriales	0.5	2	Micro	60	Polyvinyl chloride
Chen2022.5	2022	3	3	uncultured_bacterium_o_Mollicutes_RF39	0.0159	0.00887	0.012470766	0.00853901	PVC	Mycoplasmatota		0.5	2	Micro	60	Polyvinyl chloride
Chen2022.5	2022	3	3	uncultured_bacterium_g_Alloprevotella	0.0209	0.016	0.008590972	0.006529832	PVC	Bacteroidota	Bacteroidales	0.5	2	Micro	60	Polyvinyl chloride
Chen2022.5	2022	3	3	uncultured_bacterium_g_Paraprevotella	0.0165	0.0362	0.027019993	0.034641016	PVC	Bacteroidota	Bacteroidales	0.5	2	Micro	60	Polyvinyl chloride
Chen2022.5	2022	3	3	uncultured_bacterium_g_Erysipelatoclostridium	0.00395	0.00219	0.003983717	0.001590023	PVC	Bacillota	Erysipelotrichales	0.5	2	Micro	60	Polyvinyl chloride
Chen2022.5	2022	3	3	uncultured_bacterium_g_[Eubacterium]_brachy_group	0.000168	0.0000656	0.000223435	0.000113623	PVC	Bacillota	Eubacteriales	0.5	2	Micro	60	Polyvinyl chloride
Chen2022.5	2022	3	3	Oscillibacter_sp	0.0000994	0.0000449	0.000112237	0.000077769	PVC	Bacillota	Eubacteriales	0.5	2	Micro	60	Polyvinyl chloride
Chen2022.5	2022	3	3	uncultured_bacterium_f_Lachnospiraceae	0.0114	0.0142	0.004728499	0.00510955	PVC	Bacillota	Lachnospirales	0.5	2	Micro	60	Polyvinyl chloride
Chen2022.5	2022	3	3	uncultured_bacterium_g_Candidatus_Soleaferrea	0.000145	0.000422	0.000139777	0.000680696	PVC	Bacillota	Eubacteriales	0.5	2	Micro	60	Polyvinyl chloride
Chen2022.5	2022	3	3	uncultured_bacterium_g_Ruminiclostridium	0.00137	0.000787	0.00115701	0.000917987	PVC	Bacillota	Clostridiales	0.5	2	Micro	60	Polyvinyl chloride
Chen2022.5	2022	3	3	uncultured_bacterium_g_Ruminococcus_1	0.00189	0.000739	0.003100371	0.000723997	PVC	Bacillota	Eubacteriales	0.5	2	Micro	60	Polyvinyl chloride
Chen2022.5	2022	3	3	uncultured_bacterium_g_Odoribacter	0.0151	0.0093	0.013025022	0.011985792	PVC	Bacteroidota	Bacteroidales	0.5	2	Micro	60	Polyvinyl chloride
Chen2022.5	2022	3	3	Acutalibacter_muris	0.000341	0.00063	0.000528275	0.000890274	PVC	Bacillota	Eubacteriales	0.5	2	Micro	60	Polyvinyl chloride
Chen2022.5	2022	3	3	Alistipes_senegalensis	0.000139	0.0000908	0.000141509	0.000109812	PVC	Bacteroidota	Bacteroidales	0.5	2	Micro	60	Polyvinyl chloride
Chen2022.5	2022	3	3	uncultured_bacterium_g_Anaeroplasma	0.00662	0.00368	0.010011254	0.004832422	PVC	Mycoplasmatota	Anaeroplasmatales	0.5	2	Micro	60	Polyvinyl chloride
Chen2022.5	2022	3	3	Acinetobacter_haemolyticus	0.000141	0.0000706	0.000244219	0.000122283	PVC	Pseudomonadota	Moraxellales	0.5	2	Micro	60	Polyvinyl chloride
Chen2022.5	2022	3	3	uncultured_alpha_proteobacterium	0.000107	0.000188	0.000138218	0.000325626	PVC	Pseudomonadota		0.5	2	Micro	60	Polyvinyl chloride
Chen2022.5	2022	3	3	Lactobacillus_reuteri	0.00505	0.00696	0.008140639	0.003152332	PVC	Bacillota	Lactobacillales	0.5	2	Micro	60	Polyvinyl chloride
Chen2022.5	2022	3	3	uncultured_bacterium_g_Family_XIII_AD3011_group	0.000305	0.000389	0.000308305	0.000268468	PVC			0.5	2	Micro	60	Polyvinyl chloride
Chen2022.5	2022	3	3	Bacteroides_faecichinchillae	0.0000674	0.000093	0.000074132	0.000115181	PVC	Bacteroidota	Bacteroidales	0.5	2	Micro	60	Polyvinyl chloride
Chen2022.5	2022	3	3	uncultured_bacterium_o_Gastranaerophilales	0.000773	0.00091	0.000538668	0.000644323	PVC	Melainabacteria	Gastranaerophilales	0.5	2	Micro	60	Polyvinyl chloride
Chen2022.5	2022	3	3	uncultured_bacterium_g_Parabacteroides	0.00172	0.00154	0.00102191	0.000782887	PVC	Bacteroidota	Bacteroidales	0.5	2	Micro	60	Polyvinyl chloride
Chen2022.5	2022	3	3	uncultured_bacterium_g_Streptococcus	0.00132	0.00119	0.001011518	0.000351606	PVC	Bacillota	Lactobacillales	0.5	2	Micro	60	Polyvinyl chloride
Chen2022.5	2022	3	3	uncultured_bacterium_f_Ruminococcaceae	0.00452	0.00405	0.001567506	0.003775871	PVC	Bacillota	Eubacteriales	0.5	2	Micro	60	Polyvinyl chloride
Chen2022.5	2022	3	3	Aerococcus_viridans	0.000493	0.00056	0.000497099	0.000370659	PVC	Bacillota	Lactobacillales	0.5	2	Micro	60	Polyvinyl chloride
Chen2022.5	2022	3	3	uncultured_bacterium_g_Ruminococcaceae_NK4A214_group	0.000944	0.00107	0.001217632	0.000498831	PVC	Bacillota	Eubacteriales	0.5	2	Micro	60	Polyvinyl chloride
Chen2022.5	2022	3	3	Lachnospiraceae_bacterium_10-1	0.00539	0.00477	0.009179869	0.005265434	PVC	Bacillota	Lachnospirales	0.5	2	Micro	60	Polyvinyl chloride
Chen2022.5	2022	3	3	uncultured_bacterium_f_Clostridiales_vadinBB60_group	0.00545	0.00523	0.006443229	0.004711178	PVC	Bacillota	Clostridiales	0.5	2	Micro	60	Polyvinyl chloride
Chen2022.5	2022	3	3	uncultured_bacterium_g_Candidatus_Stoquefichus	0.000272	0.000269	0.000471118	0.000465922	PVC	Bacillota	Erysipelotrichales	0.5	2	Micro	60	Polyvinyl chloride
Jin2019	2019	5	5	Actinobacteria	1	0.700579948	2.76503029	1.78105501	1000ug/L	Actinomycetota			5	Micro	42	Polystyrene
Jin2019	2019	5	5	Bacteroidetes	1.071776544	0.968066203	2.71060103	2.46420369	1000ug/L	Bacteroidota			5	Micro	42	Polystyrene
Jin2019	2019	5	5	Firmicutes	1.048009591	0.784412474	2.58015538	1.89893922	1000ug/L	Bacillota			5	Micro	42	Polystyrene
Jin2019	2019	5	5	a-proteobacteria	1.002636317	0.635328859	2.56566142	1.58007208	1000ug/L	Pseudomonadota			5	Micro	42	Polystyrene
Jin2019	2019	5	5	B-proteobacteria	1.000475685	1.000475685	2.23713164	2.02455355	1000ug/L	Pseudomonadota			5	Micro	42	Polystyrene
Jin2019	2019	5	5	y-proteobacteria	1.000475685	0.661256444	2.50768558	1.57040944	1000ug/L	Pseudomonadota			5	Micro	42	Polystyrene
Lu2018	2018	5	5	Firmicutes	0.992329098	0.534872713	2.44835163	1.34896929	1000ug/L 0.5 um	Bacillota			0.5	Micro	35	Polystyrene
Lu2018	2018	5	5	Bacteroidetes	0.988053804	0.842693832	2.64910841	2.09463731	1000ug/L 0.5 um	Bacteroidota			0.5	Micro	35	Polystyrene
Lu2018	2018	5	5	Actinobacteria	0.979503218	0.573350352	2.58218949	1.47324729	1000ug/L 0.5 um	Actinomycetota			0.5	Micro	35	Polystyrene
Lu2018	2018	5	5	a-proteobacteria	0.979503218	0.560524472	2.51527056	1.38720867	1000ug/L 0.5 um	Pseudomonadota			0.5	Micro	35	Polystyrene
Zhang2024.4	2024	8	8	Bacteroidales bacterium	1.164835165	1.285714286	0.75824176	0.98901099	80 nm	Bacteroidota	Bacteroidales	0.01	0.08	Nano	28	Polystyrene
Zhang2024.4	2024	8	8	Bacteroides	1.418918919	0.72972973	0.95945946	0.63513514	80 nm	Bacteroidota	Bacteroidales	0.01	0.08	Nano	28	Polystyrene
Zhang2024.4	2024	8	8	Alistipes	1.254901961	1.509803922	0.70588235	0.58823529	80 nm	Bacteroidota	Bacteroidales	0.01	0.08	Nano	28	Polystyrene
Zhang2024.4	2024	8	8	Bacteroides acidifaciens	1	1.72826087	0.27173913	0.32608696	80 nm	Bacteroidota	Bacteroidales	0.01	0.08	Nano	28	Polystyrene
Chen2024	2024	8	8	Desulfovibrio	0.989707602	1.991812865	0.623157895	0.842105263	PS	Thermodesulfobacteriota	Desulfovibrionales		5	Micro	42	Polystyrene
Chen2024	2024	8	8	Helicobacter	0.864378698	1.690887574	0.596449704	1.090650888	PS	Campylobacterota	Campylobacterales		5	Micro	42	Polystyrene
Chen2024	2024	8	8	Oscillospiraceae	0.672173913	1.373391304	0.419478261	0.632347826	PS	Bacillota	Eubacteriales		5	Micro	42	Polystyrene
Chen2024	2024	8	8	Lachnoclostridium	0.335020408	0.611265306	0.276244898	0.376163265	PS	Bacillota	Lachnospirales		5	Micro	42	Polystyrene
Chen2024	2024	8	8	Dubosiella	8.775483871	0.379354839	4.772903226	0.348387097	PS	Bacillota	Erysipelotrichales		5	Micro	42	Polystyrene
Chen2024	2024	8	8	Akkermansia	5.906206897	1.064827586	2.904827586	0.72	PS	Verrucomicrobiota	Verrucomicrobiales		5	Micro	42	Polystyrene
Chen2024	2024	8	8	Alistipes	3.104950495	0.895049505	1.682376238	0.327920792	PS	Bacteroidota	Bacteroidales		5	Micro	42	Polystyrene
Chen2024	2024	8	8	Lactobacillus	0.915231788	2.035761589	0.59602649	1.168211921	PS	Bacillota	Lactobacillales		5	Micro	42	Polystyrene
Chen2022.4	2022	8		Alistipes	0.03156	0.00902	0.01631	0.00325	PS	Bacteroidota	Bacteroidales	0.1	5	Micro	42	Polystyrene
Chen2022.4	2022	8		Dubosiella	0.08909	0.00337	0.0476	0.003	PS	Bacillota	Erysipelotrichales	0.1	5	Micro	42	Polystyrene
Chen2022.4	2022	8		Ileibacterium	0	0.01728	0	0.03983	PS	Bacillota	Erysipelotrichales	0.1	5	Micro	42	Polystyrene
Chen2022.4	2022	8		Helicobacter	0.00675	0.01696	0.00875	0.01072	PS	Campylobacterota	Campylobacterales	0.1	5	Micro	42	Polystyrene
Chen2022.4	2022	8		Desulfovibrio	0.01003	0.01915	0.01274	0.01428	PS	Thermodesulfobacteriota	Desulfovibrionales	0.1	5	Micro	42	Polystyrene
Chen2022.4	2022	8		norank_f__Oscillospiraceae	0.00685	0.01384	0.00792	0.01078	PS	Bacillota	Eubacteriales	0.1	5	Micro	42	Polystyrene
Chen2022.4	2022	8		Lachnoclostridium	0.00269	0.00646	0.00339	0.00544	PS	Bacillota	Lachnospirales	0.1	5	Micro	42	Polystyrene
Chen2022.4	2022	8		Lachnospiraceae_UCG-006	0.00085	0.01382	0.00142	0.01491	PS	Bacillota	Lachnospirales	0.1	5	Micro	42	Polystyrene
Chen2022.4	2022	8		norank_f__Lachnospiracea e	0.00444	0.01972	0.00618	0.01135	PS	Bacillota	Lachnospirales	0.1	5	Micro	42	Polystyrene
Chen2022.4	2022	8		unclassified_f__Lachnospiraceae	0.01283	0.03847	0.01273	0.01891	PS	Bacillota	Lachnospirales	0.1	5	Micro	42	Polystyrene
Chen2022.4	2022	8		Lachnospiraceae_NK4A13 6_group	0.01283	0.08035	0.01411	0.04519	PS	Bacillota	Lachnospirales	0.1	5	Micro	42	Polystyrene
Chen2022.4	2022	8		Roseburia	0.00297	0.00953	0.00362	0.00597	PS	Bacillota	Lachnospirales	0.1	5	Micro	42	Polystyrene
Chen2022.4	2022	8		Marvinbryantia	0.00122	0.0009	0.00082	0.001	PS	Bacillota	Lachnospirales	0.1	5	Micro	42	Polystyrene
Chen2022.4	2022	8		Prevotellaceae_NK3B31_gr oup	0.02363	0.00005	0.04095	0.00001	PS	Bacteroidota	Bacteroidales	0.1	5	Micro	42	Polystyrene
Chen2022.4	2022	8		Prevotellaceae_UCG-001	0	0.01755	0.0001	0.03764	PS	Bacteroidota	Bacteroidales	0.1	5	Micro	42	Polystyrene
Deng2020	2020	12	12	Lactobacillus	0.008163265	0.297278912	0.00510204	0.12244898	MP	Bacillota	Lactobacillales		49	Micro	30	Polyethylene
Deng2020	2020	12	12	Prevotella	0.008027211	0.038979592	0.00272109	0.02244898	MP	Bacteroidota	Bacteroidales		49	Micro	30	Polyethylene
Deng2020	2020	12	12	Ruminococcus	0.004312715	0.00766323	0.00197595	0.00103093	MP	Bacillota	Eubacteriales		49	Micro	30	Polyethylene
Deng2020	2020	12	12	Adlercreutzia	0.000680272	0.006930272	0.00059524	0.00093537	MP	Actinomycetota	Eggerthellales		49	Micro	30	Polyethylene
Deng2020	2020	12	12	Butyricimonas	0.000450172	0.003319588	0.00044674	0.00082474	MP	Bacteroidota	Bacteroidales		49	Micro	30	Polyethylene
Deng2020	2020	12	12	Parabacteroides	0.000860544	0.002340136	0.00042517	0.00045918	MP	Bacteroidota	Bacteroidales		49	Micro	30	Polyethylene
Zhang2023	2023	6	6	Lactobacillus	0.385454545	0.185454545	0.18545455	0.03636364	M	Bacillota	Lactobacillales	0.1	5	Micro	35	Polystyrene
Zhang2023	2023	6	6	Prevotella	0.007037037	0.038148148	0.00518519	0.02333333	M	Bacteroidota	Bacteroidales	0.1	5	Micro	35	Polystyrene
Li2022.2	2022	8	8	Robinsoniella	0.038461538	0.017094017	0	0	PS	Bacillota	Lachnospirales	0.00001	5	Micro	28	Nanopolystyrene
Li2022.2	2022	8	8	Prevotella	4.44017094	12.98717949	2.45726496	1.53846154	PS	Bacteroidota	Bacteroidales	0.00001	5	Micro	28	Nanopolystyrene
Li2022.2	2022	8	8	Schwartzia	0	0.05982906	0	0.08547009	PS	Bacillota	Selenomonadales	0.00001	5	Micro	28	Nanopolystyrene
Li2022.2	2022	8	8	Enterorhabdus	0.123931624	0.038461538	0.06410256	0.02136752	PS	Actinomycetota	Eggerthellales	0.00001	5	Micro	28	Nanopolystyrene
Li2022.2	2022	8	8	Eisenbergiella	0.337606838	1.512820513	0.10683761	0.38461538	PS	Bacillota	Lachnospirales	0.00001	5	Micro	28	Nanopolystyrene
Li2022.2	2022	8	8	Barnesiella	1.320512821	3.329059829	0.61965812	0.53418803	PS	Bacteroidota	Bacteroidales	0.00001	5	Micro	28	Nanopolystyrene
Li2022.2	2022	8	8	Intestinimonas	0.188034188	0.508547009	0.06410256	0.08547009	PS	Bacillota	Eubacteriales	0.00001	5	Micro	28	Nanopolystyrene
Li2022.2	2022	8	8	Alloprevotella	0.102564103	0	0.08547009	0	PS	Bacteroidota	Bacteroidales	0.00001	5	Micro	28	Nanopolystyrene
Li2023.2	2023	4	4	Firmicutes	0.523255814	0.653488372	0.06046512	0.12093023	PC	Bacillota		0.003169216	10.39	Micro	28	Polycarbonate
Li2023.2	2023	4	4	Bacteroides	0.444660194	0.287378641	0.03495146	0.09514563	PC	Bacteroidota	Bacteroidales	0.003169216	10.39	Micro	28	Polycarbonate
